# Supplementary material for: A novel role of Krüppel-like factor 4 in Zhikong scallop Chlamys farreri during spermatogenesis
Source: PLoS One. 2017 Jun 30;12(6):e0180351. doi: 10.1371/journal.pone.0180351 (PMC5493395; doi:10.1371/journal.pone.0180351)
Supplement: S1 Table — (XLSX) [file pone.0180351.s001.xlsx]

## Sheet: Sheet1
Sample	△ Ct / individual (Avg. Klf4 Ct- Avg. ef1α Ct)	Normalized Klf4 amount relative to resting stage testis, 2-△△Ct
Resting stage testis	9.21 ± 0.13	1.14 ± 0.10
	9.28 ± 0.08
	9.21 ± 0.10
	9.28 ± 0.02
	8.96 ± 0.11
Resting stage ovary	9.49 ± 0.12	1.04 ± 0.11
	9.28 ± 0.04
	9.46 ± 0.23
	9.28 ± 0.22
	9.08 ± 0.25
Proliferative stage testis	7.63 ± 0.24	3.65 ± 0.46
	7.29 ± 0.63
	7.69 ± 0.44
	7.68 ± 0.23
	7.31 ± 0.14
Proliferative stage ovary	8.22 ± 0.12	2.25 ± 0.33
	8.15 ± 0.36
	7.88 ± 0.10
	8.49 ± 0.32
	8.36 ± 0.38
Growing stage testis	7.78 ± 0.42	3.19 ± 0.54
	7.88 ± 0.34
	7.30 ± 0.62
	7.94 ± 0.18
	7.68 ± 0.26
Growing stage ovary	8.93 ± 0.10	1.36 ± 0.06
	8.95 ± 0.06
	8.98 ± 0.08
	8.81 ± 0.12
	8.97 ± 0.14
Mature stage testis	6.78 ± 0.44	6.08 ± 0.67
	6.64 ± 0.36
	6.59 ± 0.64
	7.04 ± 0.52
	6.86 ± 0.58
Mature stage ovary	8.96 ± 0.16	1.21 ± 0.13
	9.41 ± 0.32
	9.05 ± 0.08
	8.98 ± 0.12
	9.14 ± 0.18
