# Supplementary material for: A novel role of Krüppel-like factor 4 in Zhikong scallop Chlamys farreri during spermatogenesis
Source: PLoS One. 2017 Jun 30;12(6):e0180351. doi: 10.1371/journal.pone.0180351 (PMC5493395; doi:10.1371/journal.pone.0180351)
Supplement: S2 Table — (XLSX) [file pone.0180351.s002.xlsx]

## Sheet: Sheet1
	Sample	△ Ct / individual (Avg. Klf4 Ct- Avg. ef1α Ct)	Normalized Klf4 amount relative to resting stage testis, 2-△△Ct
72 h post the first injetion	blank group	8.26 ± 0.08	1.00 ± 0.10
		7.96 ± 0.12
		8.23 ± 0.08
		8.15 ± 0.10
		8.29 ± 0.14
	PBS group	8.14 ± 0.02	0.99 ± 0.06
		8.23± 0.06
		8.19 ± 0.06
		8.15 ± 0.02
		8.26 ± 0.10
	dsKLF4 group	8.86 ± 0.04	0.60 ± 0.09
		8.98 ± 0.02
		8.89 ± 0.01
		8.89 ± 0.02
		8.94 ± 0.10
72 h post the second injetion	blank group	8.19 ± 0.18	1.01 ± 0.22
		7.87 ± 0.16
		8.28 ± 0.08
		8.22 ± 0.26
		8.28 ± 0.10
	PBS group	7.66 ± 0.12	1.04 ± 0.03
		8.26 ± 0.06
		8.31 ± 0.02
		8.15 ± 0.08
		8.32 ± 0.04
	dsKLF4 group	8.44 ± 0.14	0.65 ± 0.13
		8.75 ± 0.04
		8.87 ± 0.14
		8.84± 0.06
		8.88 ± 0.10
