# Supplementary material for: A novel role of Krüppel-like factor 4 in Zhikong scallop Chlamys farreri during spermatogenesis
Source: PLoS One. 2017 Jun 30;12(6):e0180351. doi: 10.1371/journal.pone.0180351 (PMC5493395; doi:10.1371/journal.pone.0180351)
Supplement: S3 Table — (a), GSI; (b), Gamete number in testis follicles of a 2500 μm2 area; (c), percentage of various types of germ cells in a total number of 200 gametes. (XLSX) [file pone.0180351.s003.xlsx]

## Sheet: a
Sample	gonad weight/ individual (g)	soft tissue body weight/ individual (g)	GSI (gonad weight/soft tissue body weight*100)	GSI±SEM
blank group	1.16	15.3	7.58	7.92±0.66
	1.23	14.7	8.36735
	1.22	14.4	8.47222
	1.18	16.4	7.0122
	1.16	16.6	6.99
	1.32	15.42	8.57143
	0.98	11.61	8.44828
	1.12	14.14	7.92079
PBS group	1.24	16.61	7.46988	7.85±0.28
	1.13	14.96	7.55348
	1.11	13.71	8.029
	1.08	13.91	7.76978
	1.21	15.82	7.64855
	1.57	19.21	8.17708
	1.27	15.92	7.97739
	1.21	14.82	8.16464
dsKLF4 group	0.51	8.17	6.11995	5.71±0.63
	0.65	11.11	5.85586
	0.42	9.11	4.61032
	0.66	10.51	6.28571
	0.63	9.97	6.31896
	0.52	8.8	5.90909
	0.41	8.17	4.89596
	0.55	9.62	5.71726

## Sheet: b
Sample	cell number of each individual	Avg. cell number
blank group	236.40±31.50	237.80±38.23
	223.60±30.62
	249.00±41.51
	235.60±41.62
	244.40±33.33
PBS group	230.80±31.89	225.00±31.42
	215.40±32.19
	219.00±29.19
	230.00±39.03
	229.80±25.62
dsKLF4 group	116.20±26.45	108.16±22.23
	100.20±28.81
	106.80±27.47
	115.00±24.73
	102.60±25.82

## Sheet: c
	group	type of germ cells	cell number/ individual	Avg. cell number	percentage of total germ cells (Avg. cell number/200*100%)
	blank group	Sg	3.60±0.57	3.32±0.54	0.0166
			3.00±0.25
			4.00±0.62
			3.20±0.61
			2.80±0.43
		Sc	103.40±5.63	105.68±7.52	0.5284
			109.20±6.37
			97.60±8.95
			116.60±3.21
			101.60±7.82
		St	20.40±3.25	22.00±3.62	0.11
			24.40±4.32
			16.40±4.65
			23.60±3.73
			25.20±3.68
		Sz	72.60±10.12	69.00±9.73	0.345
			63.40±8.98
			82.00±9.67
			56.80±9.87
			70.20±3.56
	PBS group	Sg	3.20±0.42	3.16±0.26	0.0158
			3.40±0.48
			3.00±0.28
			3.40±0.52
			2.80±0.32
		Sc	97.20±2.86	96.72±3.74	0.4836
			101.80±5.62
			98.20±4.22
			92.00±4.86
			94.40±2.78
		St	10.60±0.88	11.24±0.58	0.0562
			10.80±1.20
			11.60±0.42
			12.00±1.45
			11.20±0.24
		Sz	89.00±1.02	88.88±3.46	0.4444
			84.00±4.86
			87.20±2.65
			92.60±5.04
			91.60±4.82
	dsKLF4 group	Sg	10.80±0.57	11.00±0.81	0.055
			10.00±1.02
			12.20±1.67
			10.60±0.32
			11.40±0.97
		Sc	38.60±4.42	39.36±4.83	0.1968
			44.00±5.89
			44.40±5.75
			36.60±3.22
			33.20±5.34
		St	28.60±2.88	26.92±2.90	0.1346
			29.20±3.37
			28.20±2.67
			26.60±1.03
			22.00±3.87
		Sz	121.80±5.23	122.64±7.41	0.6136
			116.80±8.73
			115.20±8.56
			126.40±4.21
			133.40±9.32
	Hermaphrodite	St	190.00±0.28	189.7±0.12	0.0225
			189.40±0.40
		Og	4.40±0.02	4.50±0.01	0.029
			4.60±0.02
		Oc	5.60±0.10	5.80±0.10	0.9485
			6.00±0.20
